# Supplementary material for: Effects of Photobiomodulation Therapy on Performance in Successive Time-to-Exhaustion Cycling Tests: A Randomized Double-Blinded Placebo-Controlled Trial
Source: J Funct Morphol Kinesiol. 2023 Oct 11;8(4):144. doi: 10.3390/jfmk8040144 (PMC10594465; doi:10.3390/jfmk8040144)
Supplement: Supplementary file 1 [file jfmk-08-00144-s001.zip]

Archive with 1 entries (1 files):
- jfmk-2438366-supplementary.xlsx
