# Supplementary material for: Effects of Photobiomodulation Therapy on Performance in Successive Time-to-Exhaustion Cycling Tests: A Randomized Double-Blinded Placebo-Controlled Trial
Source: J Funct Morphol Kinesiol. 2023 Oct 11;8(4):144. doi: 10.3390/jfmk8040144 (PMC10594465; doi:10.3390/jfmk8040144)
Supplement: Supplementary file 1 [file jfmk-08-00144-s001.zip › jfmk-2438366-supplementary.xlsx]

## Sheet: Anthropometric_POmax_VO2max
DATA SET FROM	LANFERDINI et al.	EFFECTS OF PHOTOBIOMODULATION THERAPY ON PERFORMANCE IN SUCCESSIVE TIME-TO-EXHAUSTION CYCLING TESTS: A RANDOMIZED DOUBLE-BLINDED PLACEBO-CONTROLLED TRIAL
Subjects	Age (years)	Body Mass (kg)	Estature (cm)	POmax (W)	VO2max (ml.kg.min)-1	Time of Experience (years)	days/week	Km/week (km)
S1	34	74	185	366	65	20	4	300
S2	24	63.5	187	402	75	8	5	330
S3	37	72.1	168	368	51.1	13	6	350
S4	31	75	172.5	407	65.5	4	5	300
S5	29	77.1	186	424	59.6	5	7	380
S6	18	61.3	176.5	364	69.8	4	6	600
S7	18	58.6	177	381	80.1	5	6	520
S8	19	60.55	174.5	340	59.4	3	6	300
S9	33	69.3	168	354	58.9	4	5	360
S10	18	52.8	169	352	72.8	5	6	320
S11	18	67.4	175.5	412	69.6	5	6	600
S12	18	66	173	423	69.1	5	6	600
S13	18	72.5	185.5	402	65.6	5	6	600
S14	18	64.4	179.5	431	70.7	6	6	600
S15	19	59.1	172	409	76.9	7	6	600
S16	19	76.5	179	435	71.3	5	6	600
Mean	23.1875	66.8844	176.75	391.875	67.525	6.5	5.75	460
SD	7.02585	7.28226	6.44205	30.9556	7.54184	4.27395	0.68313	137.259
Maximal Power Output	POmax
Maximal ogygen uptake	VO2max
Kilometers	Km

## Sheet: _Cadence_Time_Kinetics of VO2
DATA SET FROM	LANFERDINI et al.	EFFECTS OF PHOTOBIOMODULATION THERAPY ON PERFORMANCE IN SUCCESSIVE TIME-TO-EXHAUSTION CYCLING TESTS: A RANDOMIZED DOUBLE-BLINDED PLACEBO-CONTROLLED TRIAL
	PLACEBO			PHOTOBIOMODULATION THERAPY (PBMT)
Subjects	Test 1 - Cadence (rpm) - Placebo	Test 2 - Cadence (rpm) - Placebo	Test 3 - Cadence (rpm) - Placebo	Test 1 - Cadence (rpm) - PBMT	Test 2 - Cadence (rpm) - PBMT	Test 3 - Cadence (rpm) - PBMT
S1	96.97	100.57	101.94	107.31	110.46	108.98
S2	100.1	99.18	99.2	95.96	99.15	97.99
S3	93.19	98.19	103.14	102.86	99.17	104.64
S4	96.52	100.6	101.49	103.82	100.51	103.15
S5	98.6	99.48	97.65	100.2	99.04	98.76
S6	102.96	103.09	104.9	108.32	107.05	108.3
S7	102.39	98.75	104.29	97.97	99.85	98.22
S8	98.15	96.54	96.57	96.26	98.87	98.46
S9	103.73	100.92	103.98	101.85	101.65	101.51
S10	106.01	105.82	105.17	105.1	103.33	106.97
S11	100.27	103.34	106.3	101.9	99.58	101.9
S12	112.51	109.09	109.5	112.7	105.61	106.94
S13	105.44	106.16	107.31	106.97	103.28	104.86
S14	107.6	106.25	107.15	109.07	108.89	107.3
S15	107.37	108.78	106.03	111.59	103.68	106.77
S16	105.78	104.73	105.31	104.47	103.7	103.73
Mean	102.349	102.593	103.746	104.147	102.739	103.655
SD	5.03922	3.87616	3.59012	5.06124	3.70115	3.80916
Subjects	Test 1 - Time-to-Exhaustion (s) - Placebo	Test 2 - Time-to-Exhaustion (s) - Placebo	Test 3 - Time-to-Exhaustion (s) - Placebo	Test 1 - Time-to-Exhaustion (s) - PBMT	Test 2 - Time-to-Exhaustion (s) - PBMT	Test 3 - Time-to-Exhaustion (s) - PBMT
S1	147	127	110	166	138	115
S2	119	115	113	139	129	108
S3	132	122	116	150	138	123
S4	136	118	111	144	122	127
S5	175	128	125	185	141	139
S6	135	116	105	170	143	123
S7	122	119	113	156	131	116
S8	157	112	107	163	116	117
S9	190	151	141	204	164	143
S10	113	99	95	110	96	93
S11	103	109	88	118	117	93
S12	124	105	84	156	120	89
S13	128	85	103	144	105	101
S14	144	115	134	154	132	133
S15	135	109	93	153	118	90
S16	143	128	131	153	139	123
Mean	137.688	116.125	110.562	154.062	128.062	114.562
SD	22.2043	14.5367	16.3502	22.5462	16.4417	17.3895
Subjects	Test 1 - O2 deficit (ml.min-1) - Placebo	Test 2 - O2 deficit (ml.min-1) - Placebo	Test 3 - O2 deficit (ml.min-1) - Placebo	Test 1 - O2 deficit (ml.min-1) - PBMT	Test 2 - O2 deficit (ml.min-1) - PBMT	Test 3 - O2 deficit (ml.min-1) - PBMT
S1	1007.55	634.18	521.07	818.01	709.63	572.83
S2	1109.49	864.45	954.92	761.87	681.5	727.41
S3	734.66	683.58	680.55	783.26	646.07	630.29
S4	921.33	657.96	663.03	674.01	634.2	702.49
S5	921.33	724.35	669.89	921.65	825.02	781.9
S6	967.63	798.98	515.69	571.01	665.67	468.22
S7	767.38	658.75	536.36	613.56	637.28	547.86
S8	1038.01	697.72	572.66	961.7	689.27	795.53
S9	849.14	734.37	742.51	991.47	646.07	630.29
S10	712.77	553.91	474.53	582.63	387.58	502.82
S11	855.81	822.22	695.59	578.06	534.18	482.52
S12	875.21	834.21	853.22	552.9	510.63	513.66
S13	780.01	659.97	646.62	925.6	579.56	639
S14	960.29	800.56	719.31	837.35	807.07	691.3
S15	947	618.63	802.34	936.11	838.11	630.29
S16	1293.6	845.72	669.89	1012.99	745.28	768.21
Mean	921.326	724.347	669.886	782.636	658.57	630.289
SD	148.998	93.4768	129.833	166.641	118.893	108.261
Subjects	Test 1 - Tau (s) - Placebo	Test 2 - Tau (s) - Placebo	Test 3 - Tau (s) - Placebo	Test 1 - Tau (s) - PBMT	Test 2 - Tau (s) - PBMT	Test 3 - Tau (s) - PBMT
S1	20	15.97	13.57	18.3	18.3	15.87
S2	14.78	15.71	15.83	13.49	13.35	11.23
S3	12.25	14.92	16.08	15.09	12.21	12.04
S4	17.36	12.12	13.22	10.22	10.53	11.51
S5	17.36	14.17	13.41	19.88	11.12	11.31
S6	25.58	12.63	10.21	9.35	10.74	7.49
S7	9.97	9.27	10.11	7.24	11.19	8.18
S8	20.15	11.39	11.78	13.7	13.7	11.82
S9	19.37	23.27	16.95	16.13	12.21	12.04
S10	15.01	11.85	12.17	11.65	10.41	11.82
S11	18.33	16.01	12.5	13.73	11.61	11.84
S12	13.59	12.45	14.83	11.84	11.85	10.15
S13	13.82	10.48	11.5	11.15	11.15	15.13
S14	19.2	17.08	14.13	17	14.87	14.52
S15	15.66	13.15	14.92	14.82	15.8	12.04
S16	25.37	16.3	13.41	18.76	11.29	15.59
Mean	17.3625	14.1731	13.4137	13.8969	12.5206	12.0362
SD	4.30028	3.33351	2.00323	3.5711	2.18996	2.36292
Subjects	Test 1 - Baseline (ml.min-1) - Placebo	Test 2 - Baseline (ml.min-1) - Placebo	Test 3 - Baseline (ml.min-1) - Placebo	Test 1 - Baseline (ml.min-1) - PBMT	Test 2 - Baseline (ml.min-1) - PBMT	Test 3 - Baseline (ml.min-1) - PBMT
S1	557.02	568.016	585.121	498.981	747.04	674.638
S2	525.293	669.276	653.189	486.059	486.059	689.504
S3	639.99	696.728	661.205	474.705	564.357	616.278
S4	612.186	682.186	695.837	647.143	759.254	625
S5	554.258	554.258	554.258	544.753	752.721	703.648
S6	523.054	629.961	658.236	474.425	578.398	535.149
S7	539.165	642.423	629.043	542.963	567.995	577.065
S8	467.285	478.628	489.033	531.26	478.628	489.033
S9	510.973	686.213	686.213	430.429	587.08	494.189
S10	438.376	423.772	346.688	472.78	519.541	505.877
S11	552.522	558.507	549.309	598.898	700.368	611.781
S12	528.894	745.838	805.45	622.893	622.893	713.42
S13	610.822	737.559	663.18	521.909	608.553	592.999
S14	554.258	658.732	599.541	539.263	723.787	696.58
S15	592.303	706.62	658.807	573.615	752.384	697.122
S16	571.735	658.732	579.541	540.08	718.693	667.829
Mean	548.633	631.09	613.416	531.26	635.484	618.132
SD	52.098	91.1616	101.977	58.7896	100.193	78.938
Subjects	Test 1 - Time Delay (s) - Placebo	Test 2 - Time Delay (s) - Placebo	Test 3 - Time Delay (s) - Placebo	Test 1 - Time Delay (s) - PBMT	Test 2 - Time Delay (s) - PBMT	Test 3 - Time Delay (s) - PBMT
S1	4.6	1	1	2.47	1	1
S2	9.65	5.66	4.07	4.48	4.93	7.09
S3	8.82	8	4.53	5.97	6.01	5.5
S4	5.51	2.97	4.8	8.24	6.68	6.06
S5	5.51	5.13	5.23	5.03	8.99	6.13
S6	2	7.63	9.74	8.15	7.86	6.34
S7	8.32	7.65	6.4	11.33	7.13	6.62
S8	4.19	5.53	5.43	5.07	4.52	8.37
S9	2	2	2	8.7	6.01	5.5
S10	7.93	7.34	9.14	8.52	6.46	8.59
S11	4.46	2.47	3.39	3.09	5.05	2
S12	5.84	5.12	5.31	2	6.27	8.01
S13	6.76	6.08	8.14	5.26	6.53	2.46
S14	2	5.01	3.82	5.53	6.73	6.01
S15	7.69	6.51	5.4	8.61	4.96	5.5
S16	2.81	3.98	5.23	3.13	7	2.76
Mean	5.50563	5.13	5.22688	5.97375	6.00812	5.49625
SD	2.53239	2.14322	2.32752	2.69001	1.76174	2.29191
Subjects	Test 1 - Amplitude of VO2 (ml.min-1) - Placebo	Test 2 - Amplitude of VO2 (ml.min-1) - Placebo	Test 3 - Amplitude of VO2 (ml.min-1) - Placebo	Test 1 - Amplitude of VO2 (ml.min-1) - PBMT	Test 2 - Amplitude of VO2 (ml.min-1) - PBMT	Test 3 - Amplitude of VO2 (ml.min-1) - PBMT
S1	3471.89	4090.65	3441.37	3659.85	3659.85	3944.86
S2	3934.84	4404.43	3874.95	3948.59	4119.84	3907.12
S3	3337.93	3965.72	3981.36	3859.22	3970.49	3190.28
S4	3761.16	4223.86	3765.14	3557.74	4201.67	3988.04
S5	3819.09	4211.67	3888.04	3809.43	3945.76	4101.1
S6	3537.37	3729.92	3400.15	3545.34	4083.99	4007.79
S7	3467.36	3697.41	4023.71	3451.84	3222.18	3983.31
S8	3758.29	3694.74	3359.9	3579.72	3275.61	3605.69
S9	3867.65	4184.06	4065.49	3870.06	4001.11	3514.19
S10	3339.69	3380.76	3414.71	3259.6	3859.6	3423.97
S11	3958.63	3599.23	3756.27	3788.58	3401.3	4192.93
S12	4161	3325.58	3701.1	3738.09	3169.3	2430.08
S13	3995.82	3567.58	3794.36	3972.47	3972.47	3876.27
S14	4060.85	3710.4	3985.05	4267	4251.08	3588.85
S15	3736.03	3678.02	3881.91	3801.16	3792.13	4171.28
S16	4987.84	3752.39	3797.25	4734	4001.11	3965.27
Mean	3824.72	3826.03	3758.17	3802.67	3807.97	3743.19
SD	400.516	317.272	234.283	342.499	355.58	451.875

## Sheet: NIRS_O2Hb_HHb_tHb
DATA SET FROM	LANFERDINI et al.	EFFECTS OF PHOTOBIOMODULATION THERAPY ON PERFORMANCE IN SUCCESSIVE TIME-TO-EXHAUSTION CYCLING TESTS: A RANDOMIZED DOUBLE-BLINDED PLACEBO-CONTROLLED TRIAL
Placebo	Absolute Values																Subjects	Placebo			Placebo				Placebo	Normalized of REST
	Test 1	10-20%			30-40%			50-60%			70-80%			90-100%				rest			no load					Test 1	10-20%			30-40%			50-60%			70-80%			90-100%
Subjects	O2Hb	HHb	tHb	O2Hb	HHb	tHb	O2Hb	HHb	tHb	O2Hb	HHb	tHb	O2Hb	HHb	tHb		Subjects	O2Hb	HHb	tHb	O2Hb	HHb	tHb		Subjects	O2Hb	HHb	tHb	O2Hb	HHb	tHb	O2Hb	HHb	tHb	O2Hb	HHb	tHb	O2Hb	HHb	tHb
S1	-13.5591	1.21019	-12.3489	-16.1641	6.42726	-9.73682	-14.7125	8.42918	-6.28332	-14.7125	8.42918	-6.28332	-9.58164	4.53444	-5.04721		S1	6.21164	4.7525	9.99575	-6.59364	-7.48231	-14.0766		S1	-2.18286	0.254644	-1.23542	-2.60222	1.35239	-0.974096	-2.36854	1.77363	-0.628599	-2.36854	1.77363	-0.594909	-1.54253	0.954115	-0.588416
S2	-13.9276	-6.52917	-20.4567	-21.9461	2.05367	-19.8925	-19.7301	3.42665	-16.3035	-16.7885	4.15866	-12.6298	-15.1572	5.87485	-9.28236		S2	5.28855	4.70719	12.5933	0.567124	-2.50538	-1.93762		S2	-2.63353	-1.38706	-1.62441	-4.14974	0.436284	-1.57961	-3.73072	0.72796	-1.29461	-3.17449	0.88347	-1.0029	-2.86604	1.24806	-1.61798
S3	-7.89575	0.975159	-6.92059	-11.8343	4.94095	-6.89333	-12.7372	5.58801	-7.14916	-13.0915	6.27981	-6.81173	-13.4865	7.08229	-6.40417		S3	6.2892	6.30411	25.4225	-1.3321	-3.13298	-4.46504		S3	-1.25545	0.154686	-0.272223	-1.88168	0.783766	-0.271151	-2.02525	0.886407	-0.281214	-2.08159	0.996145	-0.267941	-2.14439	1.12344	-1.02095
S4	-1.43066	5.92179	4.49113	-6.06658	15.5983	9.53169	-5.51637	17.1036	11.5872	-4.74078	18.0888	13.348	-4.08863	19.1146	15.026		S4	13.0815	12.341	15.4832	5.44597	-1.02529	4.42219		S4	-0.109365	0.479847	0.290065	-0.463753	1.26394	0.615616	-0.421693	1.38591	0.748373	-0.362404	1.46575	0.862099	-0.312551	1.54887	1.23632
S5	1.97315	1.77967	3.75282	-1.42156	6.15088	4.72932	-0.562358	7.24624	6.68388	-0.638296	7.47868	6.84039	-0.145647	7.28713	7.14149		S5	10.3503	5.13285	8.92668	4.25735	-2.00718	2.25019		S5	0.190637	0.346721	0.420405	-0.137345	1.19834	0.529796	-0.0543325	1.41174	0.748753	-0.0616693	1.45702	0.766285	-0.0140717	1.4197	1.40563
S6	1.81829	-7.88631	-6.06802	-4.00018	-0.877032	-4.87722	-2.69503	-0.0759923	-2.77103	-0.467846	1.00666	0.538815	0.996397	2.91209	3.90849		S6	4.82291	4.10377	15.1801	-0.117526	-3.05886	-3.17559		S6	0.377011	-1.92172	-0.399734	-0.829413	-0.213714	-0.321289	-0.558798	-0.0185177	-0.182543	-0.0970048	0.245301	0.0354947	0.206597	0.709614	0.916211
S7	2.49521	0.100717	2.59593	-4.62483	10.9429	6.31807	-1.80037	11.5013	9.70097	0.210001	11.7943	12.0043	0.660838	12.4345	13.0953		S7	7.68369	7.49645	11.2539	3.03886	-2.08428	0.955934		S7	0.324741	0.0134353	0.230669	-0.601902	1.45974	0.561412	-0.234311	1.53424	0.86201	0.0273307	1.57332	1.06668	0.0860053	1.65871	1.74472
S8	-3.61031	7.00179	3.39149	-9.37628	15.0997	5.72347	-8.00564	15.9174	7.91179	-3.61031	7.00179	3.39149	-6.71344	17.48	10.7665		S8	3.2453	8.0086	9.99575	1.31281	-0.978356	0.33457		S8	-1.11247	0.874285	0.339293	-2.88919	1.88544	0.57259	-2.46684	1.98754	0.791516	-1.11247	0.874285	0.339293	-2.06867	2.18265	0.113983
S9	-1.0461	-0.268275	-1.31437	0.777794	1.60641	2.38421	17.2297	1.18694	18.4167	0.532794	0.777794	1.31059	6.84812	0.389329	7.23745		S9	5.28855	4.70719	12.5933	0.567124	-2.50538	-1.93762		S9	-0.197804	-0.0569926	-0.104371	0.147071	0.341268	0.189323	3.25793	0.252155	1.46242	0.100745	0.165235	0.10407	1.29489	0.0827093	1.3776
S10	3.03176	-0.125934	2.90583	-2.88324	3.98233	1.09909	-4.38083	4.77792	0.397089	-4.68386	5.18378	0.49992	-5.34689	5.41568	0.0687887		S10	6.2892	6.30411	15.1886	-1.67129	-2.34514	-4.01598		S10	0.482058	-0.0199764	0.191316	-0.458443	0.631704	0.072363	-0.696565	0.757906	0.0261439	-0.744747	0.822286	0.0329141	-0.850171	0.859072	0.00890069
S11	-1.59036	2.54641	0.956051	-7.32811	7.2298	-0.0983101	-6.9697	7.85148	0.881772	-6.02622	8.32993	2.30371	-5.34792	8.81402	3.46611		S11	6.48138	8.70724	17.2662	-2.00795	-0.474559	-2.48304		S11	-0.245373	0.292447	0.0553714	-1.13064	0.83032	-0.0056938	-1.07534	0.901718	0.0510694	-0.929774	0.956666	0.133424	-0.825121	1.01226	0.187143
S12	-1.62637	-4.17214	-5.79851	-2.6232	-3.51272	-6.13591	-2.86279	-2.65659	-5.51938	-2.65432	-2.16387	-4.81819	-2.0914	-2.15268	-4.24408		S12	9.45908	7.80707	8.92668	-1.56658	-2.28798	-3.85443		S12	-0.171937	-0.534405	-0.64957	-0.277321	-0.44994	-0.687368	-0.30265	-0.34028	-0.618302	-0.28061	-0.277168	-0.539751	-0.2211	-0.275734	-0.496834
S13	3.98722	2.24403	6.23126	1.40929	4.50674	5.91603	5.62997	4.14373	9.7737	15.3631	-0.0123857	15.3507	13.893	-1.55141	12.3416		S13	4.82291	4.10377	10.9641	-0.117526	-3.05886	-3.17559		S13	0.826725	0.546822	0.568331	0.292208	1.09819	0.53958	1.16734	1.00974	0.891424	3.18544	-0.00301812	1.40008	2.88062	-0.378044	2.50258
S14	-17.4531	-9.61493	-27.068	-20.3371	-6.47656	-26.8137	-17.5314	-5.68162	-23.2131	-15.3173	-3.44204	-18.7593	-13.3992	2.23303	-11.1661		S14	6.21164	4.7525	11.2844	-6.03875	-5.61358	-11.6513		S14	-2.80974	-2.02313	-2.39871	-3.27404	-1.36277	-2.37617	-2.82236	-1.1955	-2.05709	-2.4659	-0.724258	-1.66241	-2.15711	0.469863	-1.68724
S15	-5.98758	-2.75708	-8.74465	-10.654	3.04026	-7.61372	-6.48568	4.72409	-1.76159	-5.70133	5.71816	0.0168291	-5.05047	5.44146	0.390989		S15	4.60632	6.67811	10.4543	3.55506	-6.48907	-2.92287		S15	-1.29986	-0.412853	-0.836467	-2.31291	0.455258	-0.728288	-1.408	0.707399	-0.168504	-1.23772	0.856254	0.00160978	-1.09642	0.81482	-0.281602
S16	3.51834	0.153802	3.67214	2.57936	1.63344	4.21281	3.20738	-0.84219	2.36519	3.06422	0.0885808	3.1528	2.87925	1.94048	4.81973		S16	5.495	4.95927	12.9058	-1.64862	-4.54778	-6.20143		S16	0.64028	0.031013	0.284534	0.469402	0.329372	0.326427	0.58369	-0.169821	0.183265	0.557639	0.0178616	0.244293	0.523976	0.391284	0.91526
Mean	-3.20643	-0.588767	-3.7952	-7.15582	4.52165	-2.63417	-4.87018	5.16501	0.294829	-4.32891	4.91986	0.590949	-3.44571	6.07811	2.6324		Mean	6.6017	6.30411	13.0272	-0.146857	-3.09981	-3.24588		Mean	-0.573559	-0.21014	-0.321307	-1.25624	0.627475	-0.221034	-0.822277	0.725764	0.0333819	-0.690361	0.692673	0.057396	-0.56913	0.863837	0.294708
SD	6.77434	4.60471	9.60519	7.45226	5.94245	10.0364	9.15802	6.23587	10.6832	8.10007	5.531	9.12376	7.70937	6.07632	8.1814		SD	2.47841	2.18668	4.13447	3.32085	1.98276	4.63853		SD	1.17148	0.858388	0.836907	1.41127	0.811799	0.865241	1.70184	0.848407	0.904377	1.49123	0.719564	0.777515	1.46045	0.695238	1.21721
	Absolute Values																									Normalized of REST
	Test 2	10-20%			30-40%			50-60%			70-80%			90-100%											Placebo	Test 2	10-20%			30-40%			50-60%			70-80%			90-100%
Subjects	O2Hb	HHb	tHb	O2Hb	HHb	tHb	O2Hb	HHb	tHb	O2Hb	HHb	tHb	O2Hb	HHb	tHb		Oxyhemoglogin	O2Hb							Subjects	O2Hb	HHb	tHb	O2Hb	HHb	tHb	O2Hb	HHb	tHb	O2Hb	HHb	tHb	O2Hb	HHb	tHb
S1	-14.3542	5.48168	-8.87257	-13.5434	7.18224	-6.3612	-12.5897	8.2232	-4.36649	-11.7777	9.07226	-2.70548	-5.32239	3.01924	-2.30315		Deoxyhemoglobin	HHb							S1	-2.31086	1.15343	-0.887634	-2.84975	1.51125	-0.636391	-2.02679	1.73029	-0.436835	-1.89608	1.90894	-0.270663	-0.856841	0.635294	-0.221547
S2	-13.6019	-5.77615	-19.3781	-19.7657	1.87717	-17.8885	-18.7	5.35396	-13.346	-16.7446	7.85151	-8.89313	-15.3126	11.3257	-3.98694		Total hemoglobin	tHb							S2	-2.57196	-1.22709	-1.53876	-4.19904	0.398788	-1.42048	-3.53593	1.1374	-1.05977	-3.1662	1.66798	-0.706179	-2.89543	2.40604	-0.48939
S3	-8.89855	0.689356	-8.20919	-12.8952	4.77624	-8.119	-13.5416	5.44295	-8.09869	-13.8624	6.05019	-7.81226	-14.3798	6.75185	-7.62797										S3	-1.41489	0.10935	-0.322911	-2.04553	0.757639	-0.319363	-2.15316	0.863397	-0.318564	-2.20417	0.959721	-0.307297	-2.28643	1.07102	-1.21541
S4	-0.319826	6.45238	6.13255	-6.06016	14.8483	8.78814	-5.33757	16.3141	10.9765	-4.37331	17.1489	12.7756	-4.16421	17.9187	13.7545										S4	-0.0244488	0.522841	0.396078	-0.491059	1.20317	0.567593	-0.408025	1.32194	0.708932	-0.334313	1.38959	0.825126	-0.318329	1.45197	1.13364
S5	1.90704	2.39005	4.29709	-3.62678	8.87394	5.24716	-2.86529	9.25975	6.39446	-1.71049	8.27508	6.56459	-0.875381	8.06162	7.18624										S5	0.18425	0.465637	0.481376	-0.706581	1.72885	0.587806	-0.276831	1.80402	0.71633	-0.165259	1.61218	0.73539	-0.0845753	1.57059	1.48602
S6	0.508323	-14.0413	-13.533	-4.29513	-9.01633	-13.3115	-3.18987	-7.32448	-10.5144	-0.760194	-4.02275	-4.78295	1.53049	-1.41146	0.11903										S6	0.105398	-3.42156	-0.891492	-1.04663	-2.19708	-0.8769	-0.6614	-1.78482	-0.692638	-0.157621	-0.980258	-0.315079	0.317338	-0.343943	-0.0266049
S7	12.3895	-6.45522	5.93431	12.942	-6.96063	5.98141	13.7943	-7.08455	6.70978	14.1295	-7.3442	6.78525	15.4685	-7.27215	8.19639										S7	1.61244	-0.861104	0.527311	1.72642	-0.928523	0.531497	1.79527	-0.945054	0.596218	1.83889	-0.97969	0.602925	2.01317	-0.970079	1.04309
S8	0.58014	7.2074	7.78754	-7.46241	14.7431	7.28069	-6.66931	15.8269	9.15762	-5.18847	16.5549	11.3665	-3.9646	17.2357	13.2711										S8	0.178763	0.899958	0.779086	-0.9318	1.84091	0.728379	-2.05507	1.97624	0.916152	-1.59877	2.06714	1.13713	-1.22164	2.15215	0.93051
S9	11.089	0.248164	11.3372	9.35318	-2.80396	6.54922	12.6198	-1.72191	10.8979	20.8315	0.732321	21.5638	15.9287	0.820679	16.7494										S9	2.0968	0.0527201	0.900256	1.987	-0.595676	0.520056	2.38625	-0.365803	0.865374	3.93898	0.155575	1.71232	3.01193	0.174346	3.18628
S10	0.838877	-1.70025	-0.861378	-5.20726	2.67716	-2.5301	-6.03172	3.41193	-2.61979	-6.11921	3.85071	-2.2685	-5.94998	4.33816	-1.61182										S10	0.133384	-0.269706	-0.056712	-0.82601	0.424669	-0.166579	-0.95906	0.541223	-0.172484	-0.972971	0.610825	-0.149355	-0.946063	0.688148	-0.257916
S11	0.196148	0.409016	0.605164	-5.70026	5.64182	-0.0584345	-5.30119	7.11441	1.81322	-4.89683	7.83737	2.94054	-4.4368	8.48522	4.04842										S11	0.0302634	0.0469742	0.0350492	-0.654657	0.647946	-0.00338434	-0.817911	0.817068	0.105016	-0.755523	0.900097	0.170306	-0.684545	0.974501	0.289956
S12	-11.9495	3.73227	-8.21719	-15.4974	7.85402	-7.64342	-14.1282	8.85836	-5.26982	-13.9263	9.24011	-4.68619	-14.2245	9.76905	-4.45545										S12	-1.26328	0.478063	-0.92052	-1.98505	1.00601	-0.856244	-1.49361	1.13466	-0.590344	-1.47227	1.18356	-0.524965	-1.50379	1.25131	-0.252485
S13	15.0588	-0.394521	14.6643	16.8463	-3.65375	13.1925	18.7183	-2.34686	16.3714	19.7772	-3.26691	16.5103	14.8097	-4.25252	10.5572										S13	3.12235	-0.0961361	1.33748	4.10507	-0.890339	1.20324	3.88111	-0.57188	1.49318	4.10068	-0.796074	1.50584	3.0707	-1.03625	2.03446
S14	-14.1971	-6.81129	-21.0084	-19.0061	-4.60097	-23.6071	-16.1517	-3.22751	-19.3792	-14.0702	-2.39415	-16.4643	-12.128	-0.610454	-12.7385										S14	-2.28557	-1.4332	-1.86172	-3.99918	-0.968114	-2.09201	-2.60024	-0.679117	-1.71734	-2.26513	-0.503765	-1.45903	-1.95247	-0.128449	-2.08092
S15	-4.6463	0.580812	-4.06549	-12.6358	4.63925	-7.99651	-9.66559	5.27134	-4.39424	-7.53961	6.23437	-1.30524	-6.01477	6.28989	0.275128										S15	-1.00868	0.0869725	-0.388883	-1.89212	0.694695	-0.764904	-2.09833	0.789347	-0.42033	-1.6368	0.933554	-0.124852	-1.30576	0.941867	-0.363897
S16	0.227306	-3.37855	-3.15125	-0.0635303	-1.01052	-1.07405	1.14562	-0.290692	0.854925	1.35037	0.333393	1.68376	1.60714	1.07629	2.68343										S16	0.0413659	-0.681259	-0.244173	-0.0128104	-0.203765	-0.0832226	0.208484	-0.0586158	0.0662434	0.245745	0.0672262	0.130466	0.292472	0.217026	0.509499
Mean	-1.57327	-0.710384	-2.28365	-5.41361	2.81669	-2.59691	-4.24336	3.94256	-0.3008	-2.80505	4.75957	1.95451	-2.33928	5.0966	2.75732										Mean	-0.210917	-0.260882	-0.166011	-0.863857	0.276902	-0.192556	-0.675952	0.481893	0.00369585	-0.4063	0.637288	0.185131	-0.334392	0.690972	0.356579
SD	9.32716	5.59336	10.4985	10.8165	7.13167	10.3066	10.9983	7.16902	9.94128	11.752	7.03514	10.1314	10.243	7.07809	8.33575										SD	1.59009	1.10602	0.894999	2.14642	1.14094	0.880485	1.9638	1.09849	0.840775	2.09483	1.03101	0.847876	1.75194	1.00035	1.2756
	Absolute Values																									Normalized of REST
	Test 3	10-20%			30-40%			50-60%			70-80%			90-100%											Placebo	Test 3	10-20%			30-40%			50-60%			70-80%			90-100%
Subjects	O2Hb	HHb	tHb	O2Hb	HHb	tHb	O2Hb	HHb	tHb	O2Hb	HHb	tHb	O2Hb	HHb	tHb										Subjects	O2Hb	HHb	tHb	O2Hb	HHb	tHb	O2Hb	HHb	tHb	O2Hb	HHb	tHb	O2Hb	HHb	tHb
S1	-9.75428	3.35248	-6.40179	-12.2616	5.64262	-6.61898	-11.2996	6.44137	-4.85819	-10.5646	7.19905	-3.36553	-9.86637	7.69056	-2.17581										S1	-1.57032	0.705414	-0.640452	-1.97397	1.18729	-0.66218	-1.8191	1.35536	-0.486026	-1.70077	1.51479	-0.336696	-1.58837	1.61821	0.0298437
S2	-12.1707	-5.77884	-17.9496	-20.0075	-0.333479	-20.341	-17.0528	0.66993	-16.3829	-15.5764	3.04245	-12.5339	-13.4496	6.7724	-6.67722										S2	-2.30134	-1.22766	-1.42533	-3.78318	-0.0708445	-1.61522	-3.22448	0.142321	-1.30092	-2.9453	0.646341	-0.995283	-2.54316	1.43873	-1.10442
S3	-8.99875	1.49318	-7.50557	-12.7555	4.79088	-7.96461	-13.018	5.45305	-7.56491	-13.3442	6.03653	-7.30763	-13.556	6.79654	-6.75943										S3	-1.43083	0.236857	-0.295234	-2.02816	0.759961	-0.31329	-2.06989	0.864999	-0.297568	-2.12176	0.957555	-0.287447	-2.15544	1.07811	-1.07732
S4	0.181732	6.65334	6.83508	-5.06492	14.6616	9.5967	-4.11673	15.903	11.7863	-3.8366	16.7259	12.8893	-3.40798	18.0153	14.6074										S4	0.0138923	0.539125	0.441452	-0.387183	1.18804	0.619815	-0.314699	1.28863	0.761233	-0.293284	1.35532	0.832474	-0.260519	1.4598	1.19928
S5	5.18458	-2.1308	3.05379	-1.39717	4.61957	3.2224	-1.43122	5.73579	4.30457	-1.1228	6.02141	4.89862	-0.443206	6.24555	5.80234										S5	0.500911	-0.415129	0.342097	-0.134988	0.900001	0.360985	-0.138278	1.11747	0.482214	-0.108479	1.17311	0.548761	-0.0428205	1.21678	1.17396
S6	2.23078	-8.63814	-6.40736	-3.01208	-2.94827	-5.96035	-2.64002	-1.91375	-4.55377	-1.33146	-0.720628	-2.05209	0.470261	1.03147	1.50173										S6	0.462539	-2.10493	-0.422088	-0.624536	-0.71843	-0.392641	-0.547391	-0.46634	-0.299982	-0.27607	-0.175601	-0.135182	0.0975057	0.251347	0.348853
S7	3.84408	1.17042	5.0145	-2.88262	12.0397	9.15705	-1.54721	13.4347	11.8875	-0.190492	14.1309	13.9404	0.220739	15.2294	15.4501										S7	0.500291	0.15613	0.445579	-0.375161	1.60605	0.813679	-0.201363	1.79215	1.0563	-0.0247918	1.88501	1.23871	0.0287283	2.03155	2.06028
S8	3.02329	4.18018	7.20347	-5.89982	11.2275	5.32767	-5.50749	12.5635	7.05605	-3.9015	13.1646	9.26313	-2.86453	13.8068	10.9423										S8	0.93159	0.521962	0.720653	-1.81796	1.40193	0.532994	-1.69707	1.56876	0.705906	-1.2022	1.64381	0.926708	-0.882671	1.724	0.841328
S9	13.0081	-1.17655	11.8315	20.4424	-1.14439	19.298	24.6572	2.21343	26.8706	26.3091	2.66484	28.9739	14.3128	0.582871	14.8957										S9	2.45967	-0.249948	0.939509	3.8654	-0.243115	1.5324	4.66237	0.470224	2.13372	4.97472	0.566122	2.30074	2.70637	0.123826	2.8302
S10	0.221979	-0.104811	0.117167	-5.04728	3.60682	-1.44046	-5.53065	3.96108	-1.56957	-5.31801	4.39939	-0.918627	-5.30611	4.94942	-0.356687										S10	0.0352952	-0.0166259	0.00771414	-0.802532	0.572137	-0.0948384	-0.879389	0.628334	-0.103338	-0.845579	0.69786	-0.0604812	-0.843686	0.78511	-0.0585758
S11	2.463	1.53942	4.00242	-4.88239	8.40413	3.52174	-4.91907	9.32496	4.40589	-4.91429	10.1118	5.1975	-4.37234	10.8768	6.50449										S11	0.380012	0.176798	0.231807	-0.753295	0.965188	0.203968	-0.758955	1.07094	0.255175	-0.758217	1.16131	0.301022	-0.674601	1.24917	0.57457
S12	-11.5344	1.16026	-10.3741	-16.6835	6.3048	-10.3787	-15.7776	7.10938	-8.66824	-15.5323	7.55471	-7.97761	-15.3319	7.68854	-7.64338										S12	-1.2194	0.148616	-1.16215	-1.76375	0.807576	-1.16266	-1.66799	0.910633	-0.971048	-1.64205	0.967675	-0.893681	-1.62087	0.984817	-0.63605
S13	17.1446	-1.84815	15.2964	17.9519	-5.25538	12.6965	19.286	-3.84009	15.4459	19.7935	-3.2792	16.5143	17.3804	-3.95401	13.4263										S13	3.55481	-0.450353	1.39513	3.72222	-1.28062	1.15801	3.99883	-0.935746	1.40877	4.10406	-0.79907	1.50621	3.6037	-0.963507	2.6402
S14	-11.3314	-3.51171	-14.8431	-15.0644	-1.75023	-16.8146	-13.1017	-0.0780533	-13.1798	-11.1736	1.4203	-9.75329	-8.15139	4.80494	-3.34645										S14	-1.82422	-0.738917	-1.31536	-2.42518	-0.368275	-1.49007	-2.10923	-0.0164236	-1.16796	-1.79882	0.298854	-0.864314	-1.31228	1.01103	-0.301245
S15	-2.99043	5.3938	2.40337	-14.0076	13.6239	-0.38366	-11.5826	14.5454	2.96283	-8.63048	11.2557	2.62522	-9.84753	21.2757	11.4281										S15	-0.649201	0.807684	0.229894	-3.04095	2.04009	-0.0366989	-2.51449	2.17807	0.283409	-1.87362	1.68546	0.251115	-2.13783	3.18588	1.04805
S16	2.19336	-1.54267	0.650696	1.61668	0.397998	2.01468	2.38774	1.08272	3.47046	2.37668	1.45661	3.83329	2.40171	2.00053	4.40224										S16	0.399156	-0.311067	0.0504189	0.294209	0.0802532	0.156106	0.43453	0.218322	0.268907	0.432517	0.293714	0.297021	0.437072	0.403391	0.840463
Mean	-0.455284	0.0132143	-0.44207	-4.93471	4.61799	-0.316723	-3.82461	5.78791	1.9633	-2.93483	6.32402	3.38919	-3.23819	7.7383	4.50011										Mean	0.0151788	-0.138878	-0.0285222	-0.751814	0.551702	-0.0243529	-0.552911	0.761731	0.170549	-0.379977	0.867016	0.289355	-0.449303	1.09989	0.650587
SD	8.64561	4.01216	9.3618	11.246	6.169	10.6845	11.5694	6.05013	11.2812	11.5762	5.62443	11.0543	9.21221	6.7227	8.33833										SD	1.54092	0.755285	0.80593	2.09152	0.906232	0.89772	2.14877	0.831903	0.935975	2.12744	0.723348	0.916731	1.67042	0.919926	1.18643
#NAME?
Photobiomodulation Therapy	Absolute Values																Photobiomodulation Therapy	PBMT							Photobiomodulation Therapy	Normalized of REST
	Test 1	10-20%			30-40%			50-60%			70-80%			90-100%				rest			noload					Test 1	10-20%			30-40%			50-60%			70-80%			90-100%
Subjects	O2Hb	HHb	tHb	O2Hb	HHb	tHb	O2Hb	HHb	tHb	O2Hb	HHb	tHb	O2Hb	HHb	tHb		Subjects	O2Hb	HHb	tHb	O2Hb	HHb	tHb		Subjects	O2Hb	HHb	tHb	O2Hb	HHb	tHb	O2Hb	HHb	tHb	O2Hb	HHb	tHb	O2Hb	HHb	tHb
S1	-1.60544	2.70908	1.10364	-6.20206	8.57805	2.37599	-4.65287	9.77097	5.1181	-3.71917	10.5285	6.80935	-3.07325	11.2467	8.17341		S1	6.65991	6.48108	13.141	2.13102	-0.588562	1.54202		S1	-0.241061	0.417999	0.0839847	-0.931253	1.32355	0.180808	-0.698639	1.50761	0.389476	-0.558442	1.6245	0.518177	-0.461456	1.73531	1.27385
S2	-1.0956	1.89619	0.800588	-5.39764	7.38317	1.98554	-3.84019	8.55131	4.71111	-2.91743	9.2382	6.32077	-2.37919	9.8864	7.50721		S2	6.66312	6.53241	13.1955	0.653575	-0.820962	-0.16738		S2	-0.164428	0.290275	0.0606711	-0.810076	1.13024	0.15047	-0.576336	1.30906	0.357023	-0.437847	1.41421	0.479009	-0.357069	1.51344	1.15637
S3	3.41207	0.417601	3.82968	0.120067	3.84094	3.96101	0.287216	4.90748	5.19469	0.300247	5.15435	5.4546	-0.13387	5.40733	5.27345		S3	5.33263	3.96785	9.30053	2.63102	1.58704	4.21835		S3	0.639848	0.105246	0.41177	0.0225156	0.968015	0.425891	0.0538601	1.23681	0.558538	0.0563038	1.29903	0.586483	-0.025104	1.36278	1.33768
S4	-0.709933	5.86407	5.15414	-3.01084	12.4036	9.39279	-1.67986	14.4833	12.8034	-0.354599	16.1664	15.8118	0.663328	17.3955	18.0588		S4	5.75381	8.63521	14.3891	-1.15903	0.316273	-0.842978		S4	-0.123385	0.679089	0.358197	-0.523278	1.4364	0.652771	-0.291957	1.67723	0.889798	-0.0616286	1.87215	1.09887	0.115285	2.01449	2.12977
S5	-4.25838	9.47298	5.2146	-6.7362	15.3854	8.64917	-5.01048	16.0298	11.0193	-4.25548	16.6454	12.3899	-3.3756	16.5063	13.1307		S5	6.92466	6.84789	13.7725	-1.21891	4.09115	2.87492		S5	-0.614959	1.38334	0.378624	-0.972785	2.24673	0.628002	-0.723571	2.34083	0.800092	-0.61454	2.43074	0.899612	-0.487476	2.41042	1.92294
S6	-0.232624	-4.91839	-5.15102	-5.8876	0.265786	-5.62181	-2.10693	2.74556	0.638628	0.477246	4.95031	5.42755	1.74283	7.2901	9.03293		S6	6.26125	6.04508	12.3063	1.84683	-0.760845	1.0854		S6	-0.037153	-0.813619	-0.418567	-0.940322	0.0439673	-0.456823	-0.336503	0.45418	0.0518943	0.0762222	0.818899	0.441038	0.278352	1.20596	1.48431
S7	8.29593	1.21422	9.51015	0.844906	9.98907	10.834	2.54848	10.3341	12.8826	3.59593	10.2588	13.8547	4.11065	10.5743	14.6849		S7	4.76803	5.25367	10.0218	3.92569	-2.82777	1.0968		S7	1.73991	0.231118	0.948947	0.177203	1.90135	1.08104	0.534494	1.96702	1.28546	0.754175	1.95269	1.38246	0.862128	2.01274	2.87487
S8	7.22625	3.01899	10.2452	-2.21665	12.7943	10.5776	-1.14612	14.712	13.5658	0.518938	15.2648	15.7838	1.32464	15.5797	16.9043		S8	6.91664	10.6202	17.537	8.17392	-1.36314	6.80718		S8	1.04476	0.284268	0.584207	-0.320481	1.20471	0.603159	-0.165704	1.38528	0.773556	0.0750275	1.43734	0.900028	0.191515	1.46699	1.6585
S9	1.58129	1.67513	3.25642	-0.924911	4.64205	3.71714	-1.56337	5.63028	4.06692	-2.16219	6.38904	4.22685	-2.53813	7.15733	4.6192		S9	5.3087	5.7698	11.0785	-0.355272	-0.0361345	-0.390065		S9	0.297867	0.290327	0.29394	-0.174225	0.804542	0.335527	-0.294491	0.975819	0.3671	-0.407292	1.10732	0.381536	-0.478108	1.24048	0.762373
S10	-1.60544	2.70908	1.10364	-6.20206	8.57805	2.37599	-4.65287	9.77097	5.1181	-3.71917	10.5285	6.80935	-3.07325	11.2467	8.17341		S10	6.65991	6.48108	13.141	2.13102	-0.588562	1.54202		S10	-0.241061	0.417999	0.0839847	-0.931253	1.32355	0.180808	-0.698639	1.50761	0.389476	-0.558442	1.6245	0.518177	-0.461456	1.73531	1.27385
S11	0.614166	3.88243	4.4966	-5.9312	9.45982	3.52861	-5.50942	10.7628	5.25335	-5.68039	11.3556	5.67526	-5.25757	11.9076	6.65		S11	10.3519	8.40739	18.7593	2.54369	0.333259	2.87668		S11	0.0593286	0.461788	0.239699	-0.572956	1.12518	0.188099	-0.532212	1.28016	0.280039	-0.548727	1.35067	0.30253	-0.507883	1.41632	0.908439
S12	-14.934	11.0848	-3.84918	-19.2181	15.7987	-3.41948	-16.9454	16.9343	-0.0111066	-15.7345	17.4554	1.72096	-15.4959	17.7271	2.23118		S12	8.07181	6.30331	14.375	-0.853318	-0.138074	-0.994025		S12	-1.85014	1.75857	-0.267769	-2.3809	2.50641	-0.237876	-2.09933	2.68657	-0.000772633	-1.94931	2.76925	0.119718	-1.91976	2.81235	0.892589
S13	-1.14427	-0.35781	-1.50208	-4.50938	5.12865	0.619274	-2.65901	6.46429	3.80528	-1.66609	7.23402	5.56793	-1.28828	8.02544	6.73716		S13	5.75295	4.9969	10.7498	2.34398	-0.604624	1.73962		S13	-0.198901	-0.0716064	-0.139731	-0.783837	1.02637	0.0576078	-0.4622	1.29366	0.353985	-0.289606	1.4477	0.517956	-0.223933	1.60608	1.38215
S14	-3.61703	2.00322	-1.61382	-6.44985	6.702	0.252148	-4.58279	7.12102	2.53822	-3.64915	6.97314	3.32399	-2.73373	8.55547	5.82174		S14	3.85471	6.98954	10.8436	-1.46583	-1.32309	-2.79403		S14	-0.938341	0.286602	-0.148826	-1.67324	0.958862	0.0232531	-1.18888	1.01881	0.234075	-0.946673	0.997655	0.306538	-0.709193	1.22404	0.514848
S15	-0.958712	3.66245	2.70373	-5.63266	9.7241	4.09144	-4.22909	10.9623	6.73316	-3.39939	11.7369	8.33748	-2.83774	12.5293	9.69159		S15	10.4052	4.33927	14.7445	6.15288	-6.96065	-0.808564		S15	-0.0921374	0.844025	0.183372	-0.541328	2.24095	0.277489	-0.406438	2.52629	0.456655	-0.326699	2.7048	0.565463	-0.272722	2.88743	2.61471
S16	1.84975	1.25885	3.1086	0.102458	5.79399	5.89645	1.08004	6.70127	7.78131	0.802818	7.26544	8.06826	0.0462136	7.67002	7.71624		S16	6.92466	6.84789	13.7725	1.78384	-2.66111	-0.876098		S16	0.267126	0.18383	0.225711	0.014796	0.846099	0.428131	0.15597	0.97859	0.564988	0.115936	1.06098	0.585823	0.00667378	1.12006	1.12673
Mean	-0.448872	2.84956	2.40068	-4.82823	8.52922	3.70099	-3.41642	9.7426	6.32618	-2.59765	10.4466	7.84891	-2.14368	11.1691	9.02539		Mean	6.66312	6.53241	13.1955	1.82907	-0.771613	1.05687		Mean	-0.0282953	0.421828	0.179888	-0.708838	1.31793	0.282397	-0.483161	1.5091	0.484461	-0.351347	1.61953	0.600214	-0.278138	1.73526	1.45712
SD	5.15843	3.71774	4.23244	4.6681	4.21548	4.6589	4.30984	4.15399	4.2264	4.26437	4.12041	4.32445	4.28923	3.89373	4.46672		SD	1.76439	1.65956	2.55239	2.67551	2.30087	2.36743		SD	0.798691	0.576905	0.336655	0.649363	0.633106	0.367312	0.589071	0.605434	0.325982	0.587209	0.589607	0.322026	0.590147	0.556269	0.650012
	Absolute Values																									Normalized of REST
	Test 2	10-20%			30-40%			50-60%			70-80%			90-100%											Photobiomodulation Therapy	Test 2	10-20%			30-40%			50-60%			70-80%			90-100%
Subjects	O2Hb	HHb	tHb	O2Hb	HHb	tHb	O2Hb	HHb	tHb	O2Hb	HHb	tHb	O2Hb	HHb	tHb										Subjects	O2Hb	HHb	tHb	O2Hb	HHb	tHb	O2Hb	HHb	tHb	O2Hb	HHb	tHb	O2Hb	HHb	tHb
S1	-0.326083	2.54158	2.2155	-5.542	8.10159	2.55959	-4.45629	9.14193	4.68563	-3.40234	9.78249	6.38015	-2.69921	10.1846	7.48536		Oxyhemoglogin	O2Hb							S1	-0.0489621	0.392154	0.168595	-0.855104	1.25004	0.194779	-0.669123	1.41056	0.356567	-0.510868	1.50939	0.485516	-0.405293	1.57143	1.16614
S2	0.346332	1.6869	2.03323	-4.76235	6.9772	2.21485	-3.70464	7.96636	4.26171	-2.67855	8.53452	5.85597	-1.9516	8.91338	6.96178		Deoxyhemoglobin	HHb							S2	0.0519774	0.258236	0.154085	-0.729035	1.06809	0.167848	-0.555992	1.21951	0.322966	-0.401996	1.30649	0.443784	-0.292895	1.36449	1.07159
S3	2.99228	4.82892	7.8212	-0.98447	8.81002	7.82555	-1.05338	9.35405	8.30067	-1.0855	9.60965	8.52416	-1.29083	9.61515	8.32432		Total hemoglobin	tHb							S3	0.561127	1.21701	0.840942	-0.248112	2.22035	0.841409	-0.197535	2.35746	0.892494	-0.203557	2.42188	0.916524	-0.242062	2.42326	2.1812
S4	4.14518	0.671176	4.81636	5.33979	0.719844	6.05964	5.46848	0.174229	5.6427	7.79567	0.434102	8.22977	8.84384	0.45667	9.30051										S4	0.720424	0.0777256	0.334722	0.618375	0.0833615	0.421126	0.95041	0.0201766	0.392151	1.35487	0.0502712	0.571944	1.53704	0.0528846	1.58993
S5	-0.170975	6.30288	6.1319	-8.23366	14.4355	6.20185	-7.285	15.292	8.00703	-6.01212	15.8076	9.7955	-4.86459	15.989	11.1244										S5	-0.0246908	0.920412	0.445227	-1.20236	2.10802	0.450306	-1.05204	2.2331	0.581377	-0.868219	2.30839	0.711235	-0.702502	2.33488	1.63238
S6	3.69822	1.3508	5.04902	-1.65866	8.73602	7.07736	-0.00682857	10.577	10.5702	1.86923	12.6717	14.5409	3.61021	13.6483	17.2585										S6	0.590652	0.223455	0.410279	-0.274382	1.44515	0.5751	-0.00109061	1.74969	0.858922	0.298539	2.0962	1.18158	0.576596	2.25775	2.83435
S7	5.69774	2.59844	8.29618	-0.715665	11.3613	10.6456	-0.465849	13.0834	12.6176	1.12842	13.4345	14.5629	2.22322	13.4748	15.698										S7	1.19499	0.494595	0.827814	-0.136222	2.16254	1.06225	-0.0977027	2.49033	1.25901	0.236664	2.55716	1.45312	0.466278	2.56483	3.03111
S8	7.88879	3.18073	11.0695	-3.3657	12.9529	9.5872	-2.21378	14.4949	12.2811	-1.11534	15.5157	14.4003	0.783086	16.2612	17.0443										S8	1.14055	0.299498	0.63121	-0.316915	1.21965	0.546685	-0.320066	1.36484	0.700295	-0.161255	1.46096	0.82114	0.113218	1.53116	1.64438
S9	1.47246	2.32195	3.79442	-1.49174	5.33425	3.84252	-1.84179	6.07002	4.22822	-2.41069	6.73429	4.32361	-2.7096	7.26577	4.55617										S9	0.277368	0.402432	0.342502	-0.258542	0.924512	0.346844	-0.346938	1.05203	0.38166	-0.454101	1.16716	0.39027	-0.510408	1.25927	0.748867
S10	-0.326083	2.54158	2.2155	-5.542	8.10159	2.55959	-4.45629	9.14193	4.68563	-3.40234	9.78249	6.38015	-2.69921	10.1846	7.48536										S10	-0.0489621	0.392154	0.168595	-0.855104	1.25004	0.194779	-0.669123	1.41056	0.356567	-0.510868	1.50939	0.485516	-0.405293	1.57143	1.16614
S11	4.10871	3.20378	7.31249	-1.38811	8.57292	7.18481	-0.988057	9.96035	8.97229	-1.69022	10.321	8.63075	-1.44933	11.03	9.58068										S11	0.396903	0.381067	0.389805	-0.165106	1.01969	0.382999	-0.0954466	1.18471	0.478284	-0.163276	1.22761	0.460077	-0.140006	1.31194	1.17194
S12	-14.674	8.48799	-6.18597	-22.9019	15.3537	-7.54814	-20.0246	16.7334	-3.29126	-18.7467	17.4443	-1.30236	-19.8877	17.8001	-2.08767										S12	-1.81793	1.34659	-0.430328	-3.63331	2.43582	-0.525087	-2.48081	2.6547	-0.228957	-2.32249	2.76749	-0.0905985	-2.46385	2.82392	0.360072
S13	2.97002	-2.58023	0.389794	-3.32472	3.78681	0.462082	-2.54133	5.05859	2.51726	-1.58853	5.77544	4.1869	-0.87356	6.39237	5.51881										S13	0.51626	-0.516366	0.0362605	-0.665358	0.757832	0.042985	-0.441743	1.01235	0.234167	-0.276125	1.15581	0.389485	-0.151845	1.27927	1.12742
S14	-3.1825	1.18988	-1.99262	-5.51223	5.14581	-0.366419	-3.62062	6.16025	2.53963	-2.13286	7.50171	5.36885	-1.13914	9.80718	8.66804										S14	-0.825612	0.170237	-0.183759	-0.788641	0.736217	-0.0337911	-0.93927	0.881353	0.234205	-0.553312	1.07328	0.495115	-0.295518	1.40312	1.1076
S15	0.267187	3.56708	3.83427	-4.91466	9.35585	4.44119	-3.95045	10.4086	6.45814	-2.99868	11.0119	8.01322	-2.34713	11.4092	9.06208										S15	0.0256781	0.822047	0.260047	-1.1326	2.15609	0.301209	-0.379659	2.3987	0.438002	-0.288189	2.53773	0.543471	-0.225572	2.62929	2.40372
S16	0.126293	1.50494	1.63124	-1.16223	3.95816	2.79592	-0.0402986	4.11133	4.07103	0.072177	1.8617	1.93388	0.859254	-0.223947	0.635306										S16	0.0182382	0.219767	0.118441	-0.169721	0.578011	0.203008	-0.00581958	0.600379	0.295591	0.0104232	0.271865	0.140416	0.124086	-0.0327031	0.091383
Mean	0.939601	2.7124	3.652	-4.13502	8.23147	4.09645	-3.1988	9.23301	6.03422	-2.2749	9.76394	7.48904	-1.59952	10.138	8.5385										Mean	0.170501	0.443814	0.282152	-0.675759	1.33846	0.323278	-0.456372	1.50253	0.472081	-0.30086	1.58882	0.587412	-0.188626	1.64664	1.45801
SD	4.99438	2.46311	4.21901	5.87646	3.97691	4.41602	5.28808	4.36652	4.05276	5.34046	4.7161	4.4328	5.84722	5.0436	5.24973										SD	0.727693	0.453244	0.33141	0.910776	0.691008	0.361074	0.708928	0.752303	0.337655	0.736195	0.802841	0.372971	0.810336	0.839277	0.819695
	Absolute Values																									Normalized of REST
	Test 3	10-20%			30-40%			50-60%			70-80%			90-100%											Photobiomodulation Therapy	Test 3	10-20%			30-40%			50-60%			70-80%			90-100%
Subjects	O2Hb	HHb	tHb	O2Hb	HHb	tHb	O2Hb	HHb	tHb	O2Hb	HHb	tHb	O2Hb	HHb	tHb										Subjects	O2Hb	HHb	tHb	O2Hb	HHb	tHb	O2Hb	HHb	tHb	O2Hb	HHb	tHb	O2Hb	HHb	tHb
S1	1.74323	1.79086	3.5341	-4.06573	7.02891	2.96318	-3.73793	7.94056	4.20264	-3.03423	8.92365	5.88942	-2.37564	9.74164	7.366										S1	0.261751	0.276322	0.268937	-0.610479	1.08453	0.225492	-0.561258	1.22519	0.319812	-0.455596	1.37688	0.448173	-0.356708	1.50309	1.14638
S2	2.31944	1.12573	3.44516	-3.2779	6.01952	2.74162	-2.94924	6.86279	3.91356	-2.23016	7.82433	5.59417	-1.59327	8.57141	6.97813										S2	0.348101	0.172329	0.261086	-0.491947	0.921485	0.207769	-0.442621	1.05058	0.296582	-0.334702	1.19777	0.423944	-0.239118	1.31214	1.07302
S3	5.27421	-0.0987222	5.17549	1.36409	3.32232	4.68641	1.25698	3.88169	5.13868	1.10297	3.97882	5.0818	0.878308	4.63554	5.51385										S3	0.989044	-0.0248805	0.556472	0.255801	0.837308	0.503886	0.235715	0.978286	0.552514	0.206834	1.00276	0.546399	0.164704	1.16827	1.33298
S4	1.02298	0.740347	1.76333	-4.98768	6.00952	1.02184	-4.37661	6.75306	2.37645	-3.75456	7.50328	3.74873	-2.87396	8.36059	5.48664										S4	0.177792	0.0857359	0.122546	-0.866849	0.695933	0.0710146	-0.760646	0.782038	0.165156	-0.652534	0.868918	0.260525	-0.499488	0.968199	0.468711
S5	1.42138	3.92144	5.34282	-7.90821	12.6167	4.7085	-7.50678	13.342	5.83526	-6.39856	14.1896	7.79101	-5.02419	14.4435	9.41935										S5	0.205263	0.57265	0.387933	-1.14204	1.84242	0.341877	-1.08407	1.94834	0.423689	-0.924026	2.07211	0.565693	-0.72555	2.1092	1.38365
S6	1.02298	0.740347	1.76333	-4.98768	6.00952	1.02184	-4.37661	6.75306	2.37645	-3.75456	7.50328	3.74873	-2.87396	8.36059	5.48664										S6	0.163383	0.122471	0.143286	-0.796595	0.994118	0.0830337	-0.698999	1.11712	0.193108	-0.59965	1.24122	0.304618	-0.459007	1.38304	0.924035
S7	7.71041	0.855251	8.56566	-0.136522	10.3213	10.1848	0.61059	11.496	12.1066	1.51245	11.7783	13.2907	2.04117	11.8979	13.9391										S7	1.61711	0.162791	0.854704	-0.0286327	1.9646	1.01627	0.128059	2.18819	1.20803	0.317206	2.24191	1.32618	0.428095	2.26469	2.69278
S8	6.88476	4.82433	11.7091	-2.80844	13.3731	10.5647	-1.18791	14.8832	13.6953	0.101254	15.7868	15.8881	1.84298	16.7323	18.5753										S8	0.99539	0.45426	0.66768	-0.406041	1.25921	0.602422	-0.171746	1.40141	0.78094	0.0146392	1.48649	0.905974	0.266456	1.57551	1.84197
S9	3.56692	0.884514	4.45144	0.355088	4.08582	4.44091	-0.229551	4.80849	4.57894	-0.931154	5.46429	4.53314	-1.1092	6.13087	5.02167										S9	0.671901	0.153301	0.401808	0.0668879	0.708139	0.400858	-0.0432405	0.833389	0.413317	-0.175401	0.94705	0.409183	-0.208941	1.06258	0.853638
S10	1.74323	1.79086	3.5341	-4.06573	7.02891	2.96318	-3.73793	7.94056	4.20264	-3.03423	8.92365	5.88942	-2.37564	9.74164	7.366										S10	0.261751	0.276322	0.268937	-0.610479	1.08453	0.225492	-0.561258	1.22519	0.319812	-0.455596	1.37688	0.448173	-0.356708	1.50309	1.14638
S11	2.03676	4.41624	6.453	-2.09842	8.31394	6.21552	-1.82556	9.56664	7.74108	-1.6016	10.0744	8.47281	-1.57777	10.5345	8.95674										S11	0.196752	0.52528	0.343989	-0.202708	0.988885	0.33133	-0.17635	1.13788	0.412652	-0.154715	1.19828	0.451658	-0.152413	1.25301	1.10059
S12	-14.9677	8.91283	-6.0549	-23.7271	13.9966	-9.73046	-23.1907	15.0119	-8.17871	-22.2881	15.8422	-6.44593	-21.2732	16.6104	-4.66275										S12	-1.85432	1.41399	-0.42121	-2.9395	2.22052	-0.676901	-2.87304	2.3816	-0.568953	-2.76123	2.51331	-0.448412	-2.63549	2.63519	-0.000298618
S13	2.19783	-3.1312	-0.933363	-3.42774	3.28905	-0.138683	-3.10073	4.40212	1.30139	-1.97479	5.25911	3.28432	-0.964107	5.95483	4.99073										S13	0.382036	-0.626629	-0.0868259	-0.595822	0.65822	-0.012901	-0.538981	0.880971	0.121061	-0.343265	1.05248	0.305523	-0.167585	1.19171	1.02412
S14	-0.0563997	1.16213	1.10573	-3.42875	5.83203	2.40328	-2.54863	6.42594	3.87731	-1.85719	6.69425	4.83706	0.0136217	8.27106	8.28469										S14	-0.0146314	0.166267	0.10197	-0.889495	0.834394	0.22163	-0.661173	0.919366	0.357565	-0.481796	0.957753	0.446073	0.00353378	1.18335	1.18688
S15	2.30608	2.95792	5.26401	-3.28398	8.41082	5.12684	-3.10222	9.31047	6.20825	-2.40917	10.2387	7.82948	-1.94148	11.0295	9.088										S15	0.221627	0.681664	0.357014	-0.315608	1.93831	0.347711	-0.29814	2.14563	0.421055	-0.231534	2.35954	0.531009	-0.186587	2.54178	2.3552
S16	1.14718	-0.374396	0.772783	-0.810257	2.60478	1.79452	0.148371	0.588803	0.737174	0.479646	1.10798	1.58763	0.169619	3.35853	3.52815										S16	0.165666	-0.0546732	0.0561105	-0.11701	0.380377	0.130297	0.0214265	0.0859831	0.053525	0.0692664	0.161799	0.115275	0.024495	0.490447	0.514942
Mean	1.58583	1.90741	3.49324	-4.20594	7.39143	3.1855	-3.7409	8.12297	4.38207	-3.1295	8.81828	5.68878	-2.43979	9.64843	7.20864										Mean	0.299288	0.272325	0.267777	-0.605657	1.15081	0.251205	-0.530395	1.26882	0.341867	-0.435131	1.37845	0.439999	-0.31877	1.50908	1.19031
SD	4.9151	2.70467	4.01786	5.68788	3.58525	4.56522	5.64332	4.02608	4.85029	5.49491	4.12205	4.88853	5.35211	3.88583	4.90045										SD	0.714652	0.429444	0.299255	0.729628	0.545674	0.349233	0.719862	0.611329	0.367749	0.700857	0.628392	0.365396	0.684594	0.591209	0.669761

## Sheet: Kinetics of HHb
DATA SET FROM	LANFERDINI et al.	EFFECTS OF PHOTOBIOMODULATION THERAPY ON PERFORMANCE IN SUCCESSIVE TIME-TO-EXHAUSTION CYCLING TESTS: A RANDOMIZED DOUBLE-BLINDED PLACEBO-CONTROLLED TRIAL
Deoxyhemoglobin (HHb) kinetics	PLACEBO			PHOTOBIOMODULATION THERAPY (PBMT)
Subjects	Test 1 - Tau (s) - Placebo	Test 2 - Tau (s) - Placebo	Test 3 - Tau (s) - Placebo	Test 1 - Tau (s) - PBMT	Test 2 - Tau (s) - PBMT	Test 3 - Tau (s) - PBMT
S1	13.7476	16.519	11.6268	9.53768	10.4455	11.9833
S2	6.9751	11.986	19.9785	5.67916	8.4103	13.2543
S3	9.72895	14.2797	17.0152	9.43698	9.43698	9.43698
S4	11.2794	11.7796	11.7212	8.60082	8.60082	12.093
S5	8.7751	8.0206	9.9886	8.54761	8.14229	10.032
S6	13.6158	19.9421	17.2389	9.95142	15.5598	13.1483
S7	10.552	7.83276	7.83276	5.2973	9.05055	6.61441
S8	10.5413	9.23309	9.61947	10.5497	10.3235	10.3835
S9	13.1152	12.2488	16.5624	9.60695	12.2488	21.6019
S10	13.1152	12.7003	8.06778	13.1152	12.7003	8.06778
S11	13.9169	13.9468	10.4522	12.0064	9.88266	13.8385
S12	9.42623	6.42623	8.35729	10.4136	7.89042	10.0893
S13	13.6158	14.6054	12.6644	12.8343	10.5648	10.89
S14	12.5456	5.06206	19.9996	8.30773	9.77887	19.8744
S15	12.5456	5.29425	1.92342	5.2973	9.05055	6.61441
S16	15.2841	19.8884	12.9249	11.4208	15.0423	13.811
Mean	11.7987	11.8603	12.2483	9.41268	10.4455	11.9833
SD	2.27076	4.66772	4.90805	2.43933	2.31949	4.12447
Deoxyhemoglobin (HHb) kinetics
Subjects	Test 1 - Baseline (µM) - Placebo	Test 2 - Baseline (µM) - Placebo	Test 3 - Baseline (µM) - Placebo	Test 1 - Baseline (µM) - PBMT	Test 2 - Baseline (µM) - PBMT	Test 3 - Baseline (µM) - PBMT
S1	-3.31576	-1.57411	-3.78758	-2.53139	-2.03783	-1.76369
S2	-9.91648	-5.50013	-7.80041	2.94274	5.26274	5.72003
S3	-5.26042	-3.28058	-1.46071	-1.77291	-1.77291	-1.77291
S4	-2.52143	0.830228	0.931253	0.652795	-0.194429	-0.194429
S5	-5.32175	-3.14113	-7.5996	1.4021	-0.803068	-3.25934
S6	-10	-10	-9.93115	-7.69165	-4.75978	-0.679
S7	-10	-10	-10	-5.44171	-3.42971	-5.29922
S8	-1.88284	-0.858545	-1.09497	-5.03927	-4.16526	-3.77187
S9	-3.46838	-1.7609	9.8885	-1.17477	-1.7609	-2.47739
S10	-1.94801	-3.4041	-1.6064	-1.94801	-3.4041	-1.6064
S11	-1.7658	-3.91866	-1.74304	-2.68946	-0.4674	-0.541745
S12	-4.22842	-4.22842	-1.89388	2.9896	-0.0284597	4.86633
S13	4.84337	11.525	11.0845	-5.366	-5.42031	-5.36826
S14	-5.27968	-7.35121	-7.03147	-5.27968	-4.22507	-3.25172
S15	-5.65865	-4.29999	-2.88822	-5.44171	-3.42971	-5.29922
S16	-4.11288	-5.82844	-4.99711	-4.11288	-1.9691	-3.52024
Mean	-4.36482	-3.29944	-2.49564	-2.53139	-2.03783	-1.76369
SD	3.71924	4.95213	6.04831	3.23302	2.56616	3.21654
Deoxyhemoglobin (HHb) kinetics
Subjects	Test 1 - Time Delay (s) - Placebo	Test 2 - Time Delay (s) - Placebo	Test 3 - Time Delay (s) - Placebo	Test 1 - Time Delay (s) - PBMT	Test 2 - Time Delay (s) - PBMT	Test 3 - Time Delay (s) - PBMT
S1	6.00128	4.9004	6.90033	5.20086	5.24159	5.19791
S2	7.43466	7.12467	3.77561	6.57351	4.49946	3.77561
S3	5.30163	4.07508	3.19959	4.30346	4.30346	4.30346
S4	6.80158	6.17444	4.87638	3.93121	7.88983	9.45166
S5	6.92742	7.77973	6.79863	7.0235	6.4327	5.4116
S6	8.70073	5.99997	6.90046	5.29134	5.39563	4.29449
S7	7.41312	5.4766	5.4766	6.10414	4.43048	5.49859
S8	5.74634	4.51219	4.79192	7.66969	5.93529	4.79983
S9	5.12007	5.12002	13.9131	5.12007	5.12002	5.10114
S10	4.96681	4.6365	3.8503	4.96681	4.6365	3.8503
S11	5.76964	3.35168	4.85016	2.84471	5.77803	3.12
S12	2.03922	2.03922	4.79979	2.04533	4.19747	2.68447
S13	3.99999	5.60067	5.39907	3.98356	5.60067	5.39907
S14	8.09801	3.06595	8.57983	8.09801	5.03735	8.57983
S15	5.31846	8.19984	7.21673	6.10414	4.43048	5.49859
S16	4	4.93647	1.29729	3.95341	4.93647	6.20002
Mean	5.85243	5.18709	5.78911	5.20086	5.24159	5.19791
SD	1.70302	1.66062	2.80413	1.68048	0.955897	1.77127
Deoxyhemoglobin (HHb) kinetics
Subjects	Test 1 - Amplitude HHb (µM) - Placebo	Test 2 - Amplitude HHb (µM) - Placebo	Test 3 - Amplitude HHb (µM) - Placebo	Test 1 - Amplitude HHb (µM) - PBMT	Test 2 - Amplitude HHb (µM) - PBMT	Test 3 - Amplitude HHb (µM) - PBMT
S1	13.8548	11.957	11.4906	14.3898	13.8571	12.5708
S2	10.3962	11.5042	8.1	25.4665	21.7278	18.851
S3	11.3582	10.5825	8.16806	12.566	9.566	9.566
S4	14.3175	17.3061	17.2808	15.7066	15.7066	15.7066
S5	11.3862	11.7808	12.9651	11.507	13.344	14.4427
S6	12.3463	4.5815	7.61384	11.9396	12.6021	11.9396
S7	13.013	12.5475	22.5475	15.8969	17.2786	16.6373
S8	13.2574	17.3411	13.978	16.7601	16.7254	15.8081
S9	10.861	12.1789	8.55822	12.2894	10.1789	9.52159
S10	9.17257	9.63426	8.17213	14.1726	9.63426	8.17213
S11	9.19829	10.7794	11.4933	13.5002	9.61158	9.32955
S12	14.2734	14.2734	10.2021	15.2701	18.1926	12.788
S13	11.7862	12.7888	13.2412	13.0646	12.2479	11.7484
S14	12.7862	12.1512	11.1807	13.8721	14.1512	12.3915
S15	10.568	13.2786	9.34446	15.8969	17.2786	16.6373
S16	11.905	7.17521	5.2241	11.2985	9.61029	5.0219
Mean	11.905	11.8663	11.2225	14.5998	13.8571	12.5708
SD	1.62866	3.18203	4.23372	3.35787	3.70725	3.67561
